# Supplementary material for: Cytochrome c oxidase dependent respiration is essential for T cell activation, proliferation and memory formation
Source: Nat Commun. 2025 Dec 4;16:10898. doi: 10.1038/s41467-025-65910-w (PMC12678437; doi:10.1038/s41467-025-65910-w)
Supplement: Supplementary file 9 — Source data [file 41467_2025_65910_MOESM9_ESM.xlsx]

## Sheet: Fig 1C
	CD4+	CD4+	CD4+	CD8+	CD8+	CD8+
WT	10.57	9.93	8.57	9.32	9.39	5.58
TCox10-/-	1.61	0.78	2.01	0.82	1.19	2.23
TCox10-/-Aox	0.77	2.16	1.95	1.18	2.39	1.56

## Sheet: Fig 1E
Time (minutes)	WT	WT	WT	WT	WT	WT	WT	AOX	AOX	AOX	AOX	AOX	AOX	AOX	AOX	TCox10-/-	TCox10-/-	TCox10-/-	TCox10-/-	TCox10-/-	TCox10-/-	TCox10-/-	TCox10-/-	TCox10-/-/AOX	TCox10-/-/AOX	TCox10-/-/AOX	TCox10-/-/AOX	TCox10-/-/AOX	TCox10-/-/AOX	TCox10-/-/AOX
1.30102	86.1202	92.2296	74.103	83.134	73.5174	76.0806	87.0092	81.222	71.6072	54.7345	82.1634	51.3654	45.6534	51.296	45.7276	28.5829	32.6831	26.9337	36.1255	22.6519	25.2128	21.5945	24.4085	47.2625	54.1589	42.9482	40.6952	74.8643	89.1687	85.4221
7.73331	80.6456	83.4095	71.4218	75.5758	69.6703	70.6601	79.4501	74.6375	64.4065	53.0137	75.4285	47.1878	42.3899	47.3285	43.7219	25.5826	30.4975	25.0377	32.8777	19.8054	21.576	18.9875	25.8721	43.7416	49.5162	38.2293	41.7991	70.6793	83.2498	81.9627
14.1569	77.7138	80.0596	70.9805	73.5968	68.3533	69.5376	76.3874	71.8854	62.7847	50.8666	71.6932	45.1929	41.557	46.1355	43.2317	23.8788	29.4726	24.2248	31.8207	18.7308	20.8009	20.2428	24.8823	41.0392	47.0391	37.5484	41.767	67.9151	79.6628	78.6886
21.7145	26.4988	36.6374	27.5948	26.2791	27.2352	24.8283	26.7329	119.732	119.227	76.1857	131.501	82.3276	67.2311	80.1093	70.905	-0.881212	10.3781	0.757197	10.1696	9.27664	1.68575	11.555	12.6091	79.2304	65.9612	64.3033	65.3721	171.787	158.963	144.395
29.2012	23.1577	34.4707	24.0265	24.1205	25.8577	20.3193	25.2071	131.574	124.003	88.0595	133.582	80.7145	70.7368	84.9825	74.4876	-2.3719	10.1549	-0.789419	10.9126	10.1198	0.764314	14.676	11.0887	78.9944	67.2439	74.281	74.6719	169.639	165.205	155.716
36.7668	23.1577	34.4707	24.0265	24.1205	25.8577	20.3193	25.2071	131.574	124.003	88.0595	133.582	80.7145	70.7368	84.9825	74.4876	-2.3719	10.1549	-0.789419	10.9126	10.1198	0.764314	14.676	11.0887	78.9944	67.2439	74.281	74.6719	169.639	165.205	155.716

## Sheet: Fig 2B-E
	Length				Width				Area				Number
	WT	TCox10-/-	TCox10-/-/Aox		WT	TCox10-/-	TCox10-/-/Aox		WT	TCox10-/-	TCox10-/-/Aox		WT	TCox10-/-	TCox10-/-/Aox
	1.968	3.954	0.826		1.386	0.741	0.801		6.29401	4.73217	8.30359		4	6	9
	2.486	1.413	0.665		1.087	0.862	0.34		5.51054	9.82827	10.6777		6	5	8
	1.919	1.15	1.017		1.124	1.166	0.787		6.43943	11.1264	7.20812		8	5	4
	1.753	1.122	0.728		0.672	0.894	0.395		9.01589	11.3625	10.7227		4	4	5
	1.428	1.235	0.957		0.796	1.265	0.491		10.1464	9.8154	8.77126		5	4	8
	1.789	1.255	0.82		1.067	0.975	0.443		8.13239	10.7386	9.47558		4	3	6
	1.646	1.331	0.945		0.951	0.718	0.47		9.47308	11.1439	9.02365		9	4	9
	2.569	3.098	0.891		1.2	0.936	0.486		6.18629	4.53405	9.11708		5	4	8
	1.831	2.413	1.013		1.536	0.686	0.517		8.05447	5.88787	7.91871		4	4	16
	1.892	1.579	0.967		0.904	0.509	0.446		7.89642	8.64465	9.54371		6	3	9
	2.056	1.145	0.858		0.821	0.629	1.11		8.01817	11.5733	8.41842		6	4	12
	1.624	3.517	0.567		0.751	0.565	0.47		9.64092	6.03539	13.5681		6	5	3
	1.356	1.322	0.85		0.722	0.792	0.466		10.0559	14.2392	10.4996		8	3	4
	1.637	1.905	0.931		0.667	0.827	0.507		8.40543	9.05578	10.3111		7	4	4
	2.159	2.165	1.027		0.984	0.984	0.58		7.20961	9.06876	8.82626		7	2	4
	1.601	3.935	0.753		0.822	0.949	0.475		9.0068	5.40948	9.13767		9	4	13
	1.731	3.375	0.617		0.925	0.879	0.423		8.27173	5.1978	14.241		4	5	7
	2.539	2.189	1.007		0.485	0.684	0.398		6.16751	7.95632	9.22312		5	3	13
	2.278	2.338	0.441		0.418	0.909	0.361		7.01748	6.22947	16.2188		4	5	9
	1.731	1.064	0.632		0.392	0.915	0.553		7.47685	10.5318	10.4285		5	7	4
	2.028	1.935	0.516		0.384	0.643	0.312		7.01986	6.75877	12.2991		5	5	10
	1.174	1.926	1.348		0.916	0.786	0.514		12.307	6.89515	4.4711		4	6	7
	1.317	1.699	1.737		1.031	0.779	0.365		10.761	6.86257	3.59886		6	4	9
	2.935	1.729	1.09		0.682	0.964	0.439		6.6616	6.74961	5.1784		7	7	7
	1.976	1.731	0.654		0.898	0.728	0.712		9.49468	6.13888	5.80737		5	4	9
	1.562	1.248	0.527		0.856	0.609	0.683		10.8996	8.49103	7.67431		9	3	13
	2.014	1.056	0.551		1.731	0.697	0.567		6.70715	8.99862	13.7208			4	3
	2.671	1.414	1.017		1.222	0.64	0.588		5.65143	8.06301	7.43888				3
	1.625	1.828	1.069		0.963	0.696	0.774		7.38686	6.70252	7.87096				7
	1.844	1.595	0.723		1.048	0.562	0.639		8.28518	7.5475	11.874				3
	1.501	1.268	0.982		0.864	0.697	0.663		8.92122	8.04174	7.3991				6
	2.079	2.329	0.712		0.894	0.493	0.686		7.76899	8.07439	10.9858				9
	1.811	2.379	0.782		1.073	1.083	0.408		8.86245	7.77853	11.8955
	1.119	3.284	1.353		0.603	1.506	0.48		12.7894	5.54659	7.14958
	2.12	5.501	0.707		1.164	0.872	0.596		7.59357	2.89495	8.07996
	1.63	1.669	0.679		1.029	0.973	0.316		9.1304	5.89159	13.5508
	1.095	1.959	0.795		0.805	1.013	0.548		9.38719	5.61185	9.23187
	1.473	2.424	1.035		0.887	1.217	0.463		9.50578	4.30231	7.68064
	2.328	1.44	0.558		0.954	0.932	0.501		7.00846	6.46974	13.1094
	1.774	1.975	0.76		1.199	1.267	0.555		9.09603	6.41127	8.81996
	3.313	1.93	0.399		0.782	1.459	0.356		5.67751	5.86747	13.19
	1.376	3.857	0.538		0.736	1.112	0.426		10.7003	3.76469	11.2146
	1.751	1.963	0.622		0.386	0.743	0.373		9.25305	8.70215	9.47211
	3.343	0.787	0.464		1.149	0.736	0.545		4.02666	14.891	10.9185
	3.403	0.967	0.473		1.295	0.846	0.565		3.71911	14.2458	9.02277
	2.82	1.269	0.49		1.415	0.907	0.436		4.50852	11.8498	11.3552
	1.24	2.809	1.143		1.013	0.646	0.223		11.9981	5.67588	5.81296
	2.022	1.248	0.789		0.984	0.87	0.524		6.43049	12.2365	7.38641
	2.137	0.825	0.614		0.69	0.866	0.389		7.79229	13.1364	11.5273
	1.453	4.558	1.445		0.688	0.708	0.382		10.483	4.11063	5.02909
	3.37	1.602	0.668		1.39	0.786	0.416		9.06084	9.19381	8.82599
	1.193	1.268	0.883		0.501	0.54	0.356		13.2296	13.6645	7.75377
	0.684	1.699	0.937		0.472	0.681	0.489		12.6014	9.5486	7.00295
	0.634	1.955	0.838		0.367	0.72	0.442		14.0638	8.10625	10.4294
	0.317	1.816	1.148		0.311	0.57	0.463		22.2347	9.80844	8.85157
	0.811	1.358	1.22		0.42	0.369	0.804		12.5193	6.50938	8.37605
	0.506	0.915	0.683		0.401	0.521	0.499		13.8324	8.51301	11.1103
	0.746	0.774	0.944		0.478	0.51	0.451		12.4096	8.53204	9.21089
	0.528	0.747	0.963		0.511	0.484	0.557		13.6891	9.82411	9.51227
	0.596	0.665	0.768		0.439	0.561	0.54		12.1323	9.68697	12.0871
	0.4	0.626	1.045		0.348	0.418	0.711		19.2343	10.7512	6.87929
	1.068	2.378	0.709		0.527	0.434	0.605		8.2116	4.31454	8.62681
	1.175	0.818	1.167		0.32	0.422	0.391		8.24796	11.0158	7.82938
	0.66	0.503	0.802		0.358	0.758	0.651		11.6033	10.4194	8.24827
	0.898	1.143	1.197		0.371	0.37	0.619		10.4289	8.48011	6.24751
	0.474	0.884	0.654		0.276	0.315	0.262		14.5792	9.99922	8.18375
	0.634	1.067	0.984		0.72	0.286	0.705		12.6434	9.23308	6.80774
	0.453	1.322	1.102		0.455	0.578	0.431		16.6488	7.07448	6.48818
	0.619	1.32	1.802		0.58	0.806	0.575		14.4003	6.74645	3.32081
	0.749	0.777	0.93		0.562	0.397	0.647		12.9596	6.02177	5.10585
	0.685	1.529	0.715		0.646	0.681	0.57		13.2682	6.44584	5.60615
	0.788	1.059	0.643		0.847	0.336	0.476		11.4833	6.74103	6.04464
	0.88	2.125	1.06		0.573	0.458	0.671		11.9285	1.6524	7.81877
	0.536	1.28	0.853		0.509	0.613	0.426		11.5729	7.3278	8.55709
	0.454	0.848	0.75		0.503	0.472	0.394		14.2211	9.42734	9.42062
	0.753	0.901	0.791		0.651	0.455	0.662		8.20589	10.2945	8.34695
	0.698	1.113	0.904		0.621	0.391	0.458		9.14001	8.91878	9.66436
	0.571	1.257	0.499		0.521	0.691	0.392		11.963	7.44783	12.0903
	0.766	1.808	0.621		0.697	0.737	0.548		8.85668	4.70949	11.8426
	0.711	1.124	0.858		0.482	0.451	0.48		9.85222	8.72792	10.1835
	0.662	0.704	0.65		0.354	0.425	0.551		12.9975	11.3544	11.8426
	0.525	0.832	0.828		0.429	0.27	0.73		13.2272	11.4302	8.4331
	0.817	0.863	1.209		0.586	0.361	0.817		9.58413	9.39832	6.83108
	0.59	0.833	0.698		0.367	0.365	0.498		12.7323	5.26529	10.3165
	1.103	0.659	0.812		0.439	0.442	0.48		8.35555	6.13787	8.54562
	0.619	0.767	1.283		0.57	0.459	0.522		11.8888	5.64481	5.96751
	1.193	0.891	0.458		0.59	0.391	0.419		8.03034	6.84722	14.5917
	0.691	0.569	1.417		0.4	0.436	0.603		11.8191	8.46462	6.94978
	2.304	0.481	0.637		0.649	0.439	0.486		26.1768	8.95405	12.7276
	1.129	1.065	1.01		0.864	0.33	0.57		6.06683	5.99723	8.57418
	1.445	0.95	0.642		0.617	0.434	0.56		4.55048	6.20759	11.1346
	2.319	0.904	0.616		1.128	0.317	0.545		3.41505	6.94038	12.4852
	1.144	1.063	0.351		0.295	0.336	0.31		7.59749	9.07534	19.1306
	0.637	0.914	0.774		0.65	0.481	0.457		10.4601	8.52635	11.3424
	0.792	1.133	0.64		0.418	0.331	0.619		12.3716	9.14515	11.2401
	0.32	0.9	0.581		0.334	0.339	0.5		19.6084	11.2434	14.6777
	0.495	0.918	1.647		0.397	0.412	0.904		14.5039	10.0492	9.01253
	0.694	1.546	1.393		0.386	0.327	1.336		9.68799	6.86075	10.124
	1.361	0.8	1.189		0.433	0.42	0.842		5.31349	11.8872	12.6578
	0.677	0.729	1.232		0.517	0.668	1.198		8.41302	12.3123	11.0309
	1.35	1.156	1.664		0.555	0.431	0.932		5.04896	9.43927	9.84681
	2.138	1.113	1.206		0.395	0.506	0.982		5.24254	10.4411	11.6073
	0.957	1.333	1.677		1.213	0.571	1.516		7.62682	8.77623	8.31468
	1.82	1.381	1.28		0.441	0.413	0.987		6.03348	7.80898	11.5599
	0.975	1.428	2.296		0.576	0.505	1.542		10.493	7.78293	7.28186
	0.722	1.496	1.693		1.037	0.493	0.994		9.86984	7.80898	9.49005
	0.621	1.001	1.001		0.657	0.624	0.623		11.3797	9.26638	15.8722
	0.522		1.691		0.375		0.894		15.4822		10.0365
	0.58		1.002		0.687		0.672		11.5256		15.304
	0.597		1.321		0.515		1.002		13.5869		11.4029
	0.842		2.539		4.261		1.014		4.6712		6.62597
	0.475		0.975		3.338		0.753		5.96285		15.7017
	0.899		1.558		0.787		1.797		2.902		8.41191
	0.759		2.181		0.708		0.742		3.141		8.4555
	0.956		1.091		0.674		0.925		2.82		12.907
	1.143		2.207		0.709		2.06		3.275		6.91264
	0.707		1.939		0.92		1.514		6.51231		8.08561
	1.257		1.995		0.526		0.97		6.26667		8.66612
	0.82		1.467		0.663		1.418		7.71768		9.728
	1.348		1.342		0.524		1.584		8.04316		9.69611
	0.537		2.209		0.565		1.156		15.0131		7.38691
	1.367		1.926		0.416		1.567		7.9658		7.97146
	0.593		1.209		0.908		0.626		10.3961		13.4042
	1.258		2.282		0.211		0.939		8.70032		7.26588
	0.901		1.3		0.468		1.13		11.8271		10.9506
	0.683		1.062		0.509		0.896		11.3303		13.28
	2.265		2.129		0.46		1.582		4.59718		6.85919
	1.397		1.85		0.431		1.278		6.79514		8.13273
	1		1.352		0.798		1.385		6.59895		9.12473
	0.756		1.454		0.56		1.433		11.0855		10.3456
	1.364		2.265		0.471		1.215		7.41215		7.38805
	0.868		0.779		0.46		0.532		9.88675		15.413
	0.526		1.133		0.801		0.625		9.97303		12.4645
	0.822		1.616		0.698		0.733		9.11268		9.75698
	0.73		0.624		0.721		0.553		9.30601		19.7141
	0.586		1.427		0.464		0.753		12.9594		10.7657
	1.021		1.602		0.655		1.481		8.81471		8.64038
			1.69				0.964				9.51155
			1.85				0.725				10.2856
			2.246				1.184				7.99636
			1.677				0.87				9.41065
			1.388				1.217				10.6908
			1.64				0.61				8.90701
			1.51				0.922				9.36884
			3.085				0.702				5.28125
			0.876				0.52				15.2657
			0.599				0.506				19.4481
			1.822				0.632				8.20814
			0.955				0.459				14.5558
			1.311				0.733				12.3085
			1.519				0.699				10.9409
			1.246				0.969				11.8656
			1.666				0.908				9.46976
			2.714				0.627				6.38448
			0.946				0.74				14.527
			1.011				0.858				14.8088
			2.301				0.908				6.85726
			1.183				1.226				10.6989
			1.081				0.79				13.3105
			2.809				0.641				6.10003
			1.164				0.784				12.3721
			1.166				0.892				12.2802
			0.774				0.744				16.4535
			1.129				1.16				11.308
			1.346				1.071				10.9425
			1.357				0.883				11.2165
			1.635				1.073				8.67669
			1.252				0.99				11.1844
			1.517				1.357				8.9737
			2.38				0.27				7.00326
			1.033				0.854				12.4798
			1.691				1.27				10.0284
			1.999				1.312				8.75997
			0.904				0.889				16.7957
			1.131				0.924				13.7812
			1.193				0.874				13.9269
			1.079				1.167				11.5349
			1.151				1.112				12.4637
			1.264				1.091				12.1561
			1.495				1.454				10.3718
			0.665				0.457				9.75635
			0.286				0.305				16.1693
			0.572				0.543				9.93959
			0.443				0.365				9.36644
			0.549				0.259				9.06229
			0.425				0.428				8.65506
			0.996				0.593				6.03977
			1.067				0.443				6.1964
			0.974				0.737				5.27524
			0.553				0.404				12.1163
			0.418				0.317				13.6898
			0.553				0.393				10.1934
			0.74				0.417				8.13436
			0.491				0.412				16.6782
			1.286				0.491				8.76364
			0.779				0.443				12.3801
			0.872				0.478				8.42179
			1.633				0.573				6.15553
			1.38				0.835				6.07162
			0.79				0.466				9.78395
			0.877				0.578				9.1176
			0.431				0.425				12.9487
			0.889				0.647				8.24882
			1.323				0.721				8.14614
			0.484				0.217				17.3532
			0.905				0.352				10.1163
			0.742				0.495				11.5983
			0.472				0.441				15.9358
			0.573				0.486				13.7187
			0.585				0.444				14.9338
			0.546				0.371				15.6259
			0.564				0.383				15.6348
			0.553				0.443				13.2211
			0.615				0.441				13.8821
			0.531				0.456				13.624
			0.478				0.344				17.6192
			1.776				0.15				5.46163
			0.506				0.435				13.0365
			0.486				0.321				13.0596
			0.348				0.347				15.8454
			0.571				0.69				9.90868
			1.747				0.523				4.80278
			0.951				0.417				8.55421
			1.002				0.327				8.53349
			0.722				0.569				8.47535
			0.528				0.511				11.4924
			0.944				0.755				7.08409
			0.59				0.534				10.6529
			0.553				0.558				10.3606
			0.796				0.721				7.82605
			0.55				0.473				10.5309
			0.826				0.801				8.30359
			0.665				0.34				10.6777
			1.017				0.787				7.20812
			0.728				0.395				10.7227
			0.957				0.491				8.77126
			0.82				0.443				9.47558
			0.945				0.47				9.02365
			0.891				0.486				9.11708
			1.013				0.517				7.91871

## Sheet: Fig 2F
	CD8+ ND6				CD8+ Co1				CD4+ ND6				CD4+Co1
WT	87.1839	55.4168	68.3688		94.4842	56.629	64.4278		76.0117	47.6847	56.0906		68.4177	58.8805	76.5573
TCox10-/-	125.226	84.4168	154.788		142.503	104.945	171.058		92.7883	135.556	138.096		79.987	156.716	182.269
TCox10-/-AOX	143.715	134.96	139.324		140.714	133.51	127.495		142.35	65.9736	132.27		135.427	69.8961	143.413

## Sheet: Fig 2G
	CD8	CD8	CD8	CD4	CD4	CD4
	WT	TCox10-/-	TCox10-/-Aox	WT	TCox10-/-	TCox10-/-Aox
	0.816672	1.39528	0.958603	0.734214	2.32425	1.32197
	1.02601	1.82395	1.03865	0.969655	2.37537	1.50633
	1.20705	0.905125	1.26865	1.29964	1.45521	1.60516
	0.896407	0.890711	1.12134	0.997052	1.07585	1.27104
	0.94638	1.15315	1.12134	0.906754	1.07812	1.22565
	0.970238	1.25654	1.10544	1.09855	1.00435	1.37318
	1.13725			0.994138

## Sheet: Fig 2H
	CD8	CD8	CD8	CD4	CD4	CD4
	WT	TCox10-/-	TCox10-/-Aox	WT	TCox10-/-	TCox10-/-Aox
	0.902495	0.993799	0.741652	0.92994	1.27405	0.837304
	1.14363	1.23724	0.582725	1.11498	1.41399	0.817222
	0.951828	0.85506	0.685599	0.957575	1.17679	0.774718
	1.0725	0.898617	0.948624	1.03829	0.87138	0.924654
	0.760974	1.27098	0.604035	0.764318	1.25032	0.671985
	1.16905	1.37167	0.820903	1.18969	1.38257	0.818229
	1.10838	2.4047	0.811954	0.945109	0.920907	0.902317
	0.716445		0.658488	0.885709		0.896681
	1.17469			1.17439

## Sheet: Fig 2I
	CD8	CD8	CD8	CD4	CD4	CD4
	WT	TCox10-/-	TCox10-/-Aox	WT	TCox10-/-	TCox10-/-Aox
	1.77914	0.357013	0.195033	1.72687	0.246625	0.155537
	0.555044	0.276718	0.191231	0.586242	0.197276	0.147926
	0.667735	0.202639	0.149548	0.690097	0.176345	0.121164
	0.81814	0.647506	0.0431816	0.965898	0.193922	0.308384
	1.17994	0.696236	0.0414046	1.10564	0.199314	0.305732
				0.923118	0.0999901	0.302285
				0.829722	0.127375	0.29433
				1.17242		0.0100301
						0.0095753

## Sheet: Fig 2J
	CD8	CD8	CD8	CD4	CD4	CD4
	WT	TCox10-/-	TCox10-/-Aox	WT	TCox10-/-	TCox10-/-Aox
	1.08623	1.22429	0.887606	1.09255	1.34087	0.809798
	0.976208	1.14415	0.741347	0.966646	1.28814	0.688463
	0.935477	1.03281	0.862215	0.935706	1.23272	0.8593
	1.26615	1.75795	1.06385	1.2367	1.64696	0.971246
	0.893964	1.25403	0.849145	0.922981	1.24685	0.826801
	0.836728	1.38243	0.887302	0.836244	1.46474	0.838692
	1.00775	1.45555	1.33401	1.09134	1.35769	1.43598
	0.989352		1.14436	0.984133		0.98346
	1.00814			0.933689

## Sheet: Fig 2K
	WT	TCox10-/-	TCox10-/-/Aox
	4.83841	3.79126	5.32165
	5.34704	3.66151	4.76416
	4.74028	4.48242	5.72339

## Sheet: Fig 3A
CD8
Time(minutes)	WT	WT	WT	WT	WT	WT	WT	WT	WT	WT	WT	Aox	Aox	Aox	Aox	Aox	Aox	Aox	Aox	Aox	Aox	Aox	Aox	TCox10-/-Aox	TCox10-/-Aox	TCox10-/-Aox	TCox10-/-Aox	TCox10-/-Aox	TCox10-/-Aox	TCox10-/-Aox	TCox10-/-Aox	TCox10-/-Aox	TCox10-/-Aox	TCox10-/-Aox	TCox10-/-	TCox10-/-	TCox10-/-	TCox10-/-	TCox10-/-	TCox10-/-	TCox10-/-	TCox10-/-	TCox10-/-	TCox10-/-	TCox10-/-	TCox10-/-
1.30676	51.4683	49.7384	43.898	43.6831	57.4951	52.4547	54.9096	55.6202	54.8047	51.4584	68.9408	50.882	51.917	52.3821	46.6607	47.9744	58.5934							71.2986	79.5483	73.8584	72.4636	61.2855	71.263						29.722	29.8135	35.8235	31.3463	30.4991	24.7262
7.79741	47.8041	48.1084	40.6085	41.3404	56.115	50.5194	50.455	50.9747	52.2598	48.0972	68.2487	48.6636	48.7923	49.7719	44.3073	45.6261	57.8955							68.3635	75.7995	69.4403	69.3749	58.6977	64.9742						28.1886	30.2484	32.7594	30.7934	29.6879	24.3521
14.2532	47.9128	47.5317	41.0753	41.1881	54.706	49.7357	50.5705	49.5145	52.0704	48.1578	68.0216	47.818	48.6134	48.042	43.5948	44.7489	57.0628	60.3007	56.1869	59.4748	58.4412	58.4124	80.0163	65.2977	74.8279	67.5165	67.9714	57.7079	63.1676	54.949	51.6582	54.1624	49.3217	47.5475	27.8903	31.8164	33.9761	30.7792	29.7252	24.975	22.5429	27.6499	24.4133	22.8685	27.531	17.584
20.8519	16.8896	18.3186	13.5929	17.9083	34.732	17.3848	16.8643	16.2932	20.339	20.2097	35.5399	18.9335	18.4999	27.1494	17.0133	18.1758	30.241	22.452	20.7263	20.355	25.6245	22.6302	46.2275	37.5722	40.905	37.9054	37.0643	31.3237	42.2505	29.4842	27.6716	30.5698	32.0486	25.0704	12.4248	15.4	17.9558	13.4964	13.426	9.58009	10.9144	14.7137	11.4043	9.50854	16.5802	7.12352
27.3095	15.3514	18.0475	12.9082	18.4977	35.6961	18.1978	16.2853	16.7791	20.6583	20.1938	36.0471	19.2232	19.9628	27.0871	18.8025	19.7027	30.799	23.8264	22.0813	21.4286	26.1308	23.3976	47.9534	36.3979	39.719	37.2572	36.2478	32.78	42.2076	28.8093	27.7678	30.0168	30.0255	24.7869	11.7962	13.9722	19.6373	14.0505	13.3047	10.2812	12.2606	14.4644	13.4803	11.0606	16.3439	6.74792
33.8074	15.8252	17.7427	13.5409	19.1967	34.6562	18.5775	17.176	16.6413	22.3323	22.5077	36.0826	20.3434	20.563	27.4464	19.9576	19.7234	30.7778	25.997	22.5247	22.7778	26.5539	24.6044	47.8534	35.8395	40.3107	37.1753	36.6024	31.8226	41.3788	28.732	26.972	29.6199	29.8503	25.2994	12.8857	15.4985	18.9743	14.9384	13.9294	9.84396	12.522	15.8805	13.5704	11.0358	17.2879	6.95487
40.3769	108.219	86.6735	88.8034	109.499	36.0161	97.9444	134.412	118.743	133.255	114.869	37.1287	99.7271	125.12	118.711	109.246	110.628	77.2536	133.657	141.625	149.271	125.39	148.13	48.9241	121.698	159.875	135.929	143.36	122.01	130.21	112.538	112.765	101.051	84.6289	100.182	71.7048	80.061	79.1304	82.9651	83.2188	67.8632	51.5824	69.9406	66.6109	54.8715	56.0233	50.8979
46.8688	99.8809	76.1311	85.6098	104.005	35.2215	90.4542	132.363	115.938	134.649	116.93	38.3234	93.1662	121.305	122.775	109.73	109.734	57.6164	124.785	143.773	151.859	123.974	149.662	48.945	129.361	167.669	141.783	147.063	127.404	136.726	111.999	107.933	100.899	82.0673	99.869	70.7533	81.0852	80.3286	84.9694	85.1327	69.7845	47.7022	69.0213	65.322	53.3184	54.8246	50.6612
53.3417	95.1711	68.4986	80.427	95.6969	35.4203	90.8622	130.22	112.621	131.799	114.625	38.012	85.5061	118.855	120.555	106.369	104.98	53.9413	114.273	141.807	150.022	122.703	147.817	48.4402	129.469	167.292	139.661	147.629	126.363	133.281	112.577	108.988	99.9744	81.4587	99.9459	70.7823	80.6636	79.6188	84.1961	84.5174	68.4353	48.3411	66.9955	63.1471	52.5355	53.3688	49.3085
59.9129	16.2251	15.3274	11.6755	15.8005	14.4242	21.2526	16.6044	16.2624	18.6703	20.4348	10.615	33.1596	50.8583	30.6837	27.6368	26.7921	23.2487	59.7797	39.4628	38.0486	37.6208	37.7634	33.7814	82.6627	99.3559	67.5809	101.82	66.0642	63.8811	60.3398	58.7669	58.3538	49.4347	48.5232	27.1165	33.0164	29.8148	19.7185	20.6671	14.5634	22.0195	26.9261	21.2487	16.702	22.4778	12.4252
66.3973	14.8656	14.2565	10.7498	14.5668	13.7899	16.0766	15.561	15.0046	17.6388	19.9587	9.9309	34.2658	40.5866	36.189	29.9504	29.1452	24.6812	52.9198	38.6858	44.2901	40.4493	41.7419	40.0791	66.6506	83.941	62.986	78.1471	59.4523	60.7186	49.5604	52.6128	45.7016	44.053	45.5784	20.3589	23.2866	27.8113	18.5666	18.4501	14.6526	19.7303	23.1816	20.4955	14.7724	21.3335	12.5001
72.9075	14.3443	14.1925	10.6485	14.4551	14.1971	15.0868	13.8219	14.8375	18.8247	20.7593	10.8406	33.4004	37.444	36.2842	32.3959	32.8344	26.8973	48.5923	37.9646	44.9933	42.9927	44.7178	40.2646	59.0497	77.0214	60.0794	72.1528	59.1425	58.0519	46.7047	49.853	41.1536	41.6547	43.3178	21.2154	23.621	28.2401	18.4489	19.3199	14.7794	17.0223	21.7381	20.8945	14.7642	22.903	12.0725
CD4
Time(minute)	WT	WT	WT	WT	WT	WT	WT	WT	WT	WT	WT		Aox	Aox	Aox	Aox	Aox	Aox	Aox	Aox	Aox	Aox	Aox	Aox	TCox10-/-	TCox10-/-	TCox10-/-	TCox10-/-	TCox10-/-	TCox10-/-	TCox10-/-	TCox10-/-	TCox10-/-	TCox10-/-	TCox10-/-	TCox10-/-	TCox10-/-Aox	TCox10-/-Aox	TCox10-/-Aox	TCox10-/-Aox	TCox10-/-Aox	TCox10-/-Aox	TCox10-/-Aox	TCox10-/-Aox	TCox10-/-Aox	TCox10-/-Aox	TCox10-/-Aox
1.3065	52.258	59.1847	45.8035	43.0102	49.1098	48.1036	37.5445	39.4633	43.9604	37.4367	55.8491		44.6169	43.5834	44.71	42.2353	40.7071	41.9369	42.8655	42.1594	43.3815	42.5586	44.502	40.7192	23.3138	20.2087	22.3484	17.1296	21.1245	9.75224	28.2018	31.7652	28.6618	22.7055	22.9852	29.1114	57.5107	56.2613	51.9416	54.6373	52.3158	56.9237	70.0297	72.342	67.3823	62.7864	68.0208
7.80079	50.4929	58.9273	43.945	42.7228	43.8254	46.6483	38.186	36.9016	40.3786	36.5981	53.3684		43.6522	40.732	43.5297	38.7287	37.8483	38.1503	40.5015	39.3747	40.9071	39.306	40.8892	38.2996	22.6352	19.1545	20.7528	20.2873	19.314	13.9163	26.8182	29.3389	28.5824	20.2551	21.0222	26.3172	56.0753	55.3716	50.2057	53.0273	49.5454	55.3214	68.1762	70.1813	65.7153	62.2043	66.7086
14.2826	52.5203	59.7814	46.0132	44.4767	47.3684	48.1153	38.4521	38.4253	41.2357	39.235	54.1288		45.4157	40.7779	44.7058	38.8632	38.6867	40.3468	43.0813	39.7434	43.7051	39.9274	41.336	40.1913	24.53	19.3402	19.4855	24.0542	19.6086	16.2603	28.7923	30.6627	28.5151	21.7433	21.2194	27.152	57.2401	55.8334	51.3374	54.5186	51.8285	57.6309	69.0723	70.595	66.8699	63.5489	69.7842
20.8804	25.6889	29.9413	17.0413	19.1907	20.557	26.0029	14.3725	16.0081	14.8803	14.0971	30.056		22.0543	16.6569	24.4361	12.4798	13.7286	15.1482	16.439	15.1079	16.9947	17.0426	16.2424	14.8737	12.8944	11.0032	9.4365	14.2472	9.64357	6.93092	13.9916	18.1844	17.5131	8.89742	9.13275	22.3181	33.0373	33.9515	29.58	30.573	29.9556	32.1412	39.0036	43.4143	38.3076	36.913	40.7716
27.376	25.7283	29.6006	14.7532	20.6606	19.4894	25.5892	12.9436	14.8415	13.5046	13.1021	26.9289		21.8931	16.9532	23.7212	10.7662	12.4439	13.624	17.6375	15.2524	16.9339	15.677	16.5568	13.6116	12.3082	10.935	9.40185	12.9475	7.87545	6.61759	13.5076	17.7539	18.011	8.29213	7.84988	23.5119	31.4799	32.0047	30.2109	29.2359	28.3432	30.5128	37.7635	39.5651	36.2113	34.7865	40.0211
33.8453	25.533	28.4038	14.9971	20.5378	17.5864	24.8383	12.2699	15.2226	14.6797	12.473	24.4113		21.9652	17.4598	23.4141	10.8134	13.3507	12.6214	18.9132	15.6653	16.9495	16.4736	17.4208	13.6044	12.3258	10.7095	9.49244	14.1011	7.85708	6.39804	13.1643	18.8036	17.9617	9.06469	8.18842	22.1055	30.9818	31.3749	28.8619	28.7097	27.9586	29.7805	36.8407	37.3174	36.5551	34.4125	38.8503
40.4459	69.8919	103.304	118.428	109.645	116.211	71.3801	93.8989	94.9697	74.3395	82.4006	26.5859		103.323	88.9435	107.374	76.9138	92.4094	89.6092	90.621	69.6109	103.721	93.7166	90.9249	79.6976	50.3213	47.2297	40.7685	51.285	53.5692	45.7686	58.696	61.8487	70.5661	52.776	47.052	44.4636	127.472	114.385	110.076	117.119	113.48	126.882	148.882	154.549	136.071	138.113	144.929
46.9504	63.2376	85.699	123.497	98.2427	109.546	51.3202	85.5196	89.1881	72.3442	77.7199	24.5954		90.285	79.1794	99.1584	67.7139	84.7608	83.365	79.7744	64.435	97.262	84.6716	84.0902	75.6339	45.6143	44.5212	40.3298	45.878	48.5567	43.6345	51.9301	55.912	65.2064	46.9283	43.8538	39.5756	125.568	112.477	107.695	113.735	112.069	123.964	152.116	152.714	136.516	134.198	143.061
53.4389	61.4247	63.7781	124.695	104.187	102.504	52.3834	74.8561	83.4706	71.9011	74.0648	24.0312		77.9062	69.5662	91.689	61.088	78.8548	77.4507	70.033	62.9843	91.637	78.5926	80.3983	71.2881	43.4338	42.2688	41.7165	43.602	47.3212	40.7525	50.441	51.4539	59.9054	44.6491	39.4677	39.8118	122.446	108.408	102.203	109.027	106.311	117.234	151.032	147.52	135.219	134.386	141.722
60.032	13.6809	15.2547	8.01848	14.4021	13.2678	11.4065	10.4759	13.5525	11.5281	8.00657	9.52373		49.1057	30.1314	39.4012	22.468	28.7223	27.8762	35.5334	28.9804	26.6658	25.8013	23.8218	23.1739	10.4046	12.1255	16.0832	15.0271	9.91485	8.43161	14.3488	18.8431	16.3713	8.98429	5.7977	15.8072	73.9779	68.6228	55.9787	55.4836	50.6306	54.4428	81.7993	77.4978	74.2593	62.6993	69.8928
66.5193	12.0236	15.3164	6.88312	15.0051	10.9412	10.9294	9.92223	13.491	10.8581	6.21332	6.96625		41.8355	33.5982	39.2819	22.2253	28.3212	28.8589	38.6433	32.9358	32.376	27.7271	28.4753	26.8533	10.6885	11.1391	13.3878	13.8454	8.52773	7.57612	14.9398	17.6392	16.3003	7.03082	5.09679	14.7167	58.5474	61.2829	50.8608	54.0259	45.7369	54.1263	67.0543	63.7306	68.5471	57.4521	60.8948
73.0045	11.2309	15.6116	6.88561	15.4707	13.133	11.0394	10.8573	13.6683	10.3466	6.22104	5.33117		40.9651	34.0706	40.0873	23.5727	29.5327	30.3542	39.9968	35.5643	35.2305	29.7045	31.6899	29.4078	9.83097	11.2079	33.9455	13.284	8.90598	7.88998	14.1015	17.963	16.3426	6.67817	5.15255	18.9389	55.7825	56.9245	50.3307	55.1799	46.4329	53.4387	61.8885	58.845	67.3971	54.7359	58.3445

[truncated: 27 more sheets: Fig 3B, Fig 3C, Fig 3D, Fig 3E, Fig 3G-H, Fig 4A, Fig 4B, Fig 4C, Fig 4D, Fig 4F - H, Fig 5B, Fig 5C, Fig 5D-E, Fig 5E, Fig 6B, Fig 6E, Fig 6G, Fig 6H, Fig 7A, Fig 7B …]
